# Supplementary material for: Consequences of the COVID-19 Pandemic and Governmental Containment Policies on the Detection and Therapy of Oral Malignant Lesions—A Retrospective, Multicenter Cohort Study from Germany
Source: Cancers (Basel). 2021 Jun 9;13(12):2892. doi: 10.3390/cancers13122892 (PMC8227890; doi:10.3390/cancers13122892)
Supplement: Supplementary file 1 [file cancers-13-02892-s001.zip]

Archive with 1 entries (1 files):
- cancers-1242185-supplementary.pdf
